# Supplementary material for: Dissecting the Cytochrome P450 OleP Substrate Specificity: Evidence for a Preferential Substrate
Source: Biomolecules. 2020 Oct 6;10(10):1411. doi: 10.3390/biom10101411 (PMC7600006; doi:10.3390/biom10101411)
Supplement: Supplementary file 1 [file biomolecules-10-01411-s001.zip]

Archive with 15 entries (12 files):
- SupplMat_&_ValRep/
- SupplMat_&_ValRep/.DS_Store
- __MACOSX/
- __MACOSX/SupplMat_&_ValRep/
- __MACOSX/SupplMat_&_ValRep/._.DS_Store
- SupplMat_&_ValRep/6ZI7_D_1292109610_val-report-full_P1.pdf
- __MACOSX/SupplMat_&_ValRep/._6ZI7_D_1292109610_val-report-full_P1.pdf
- SupplMat_&_ValRep/6ZI3_D_1292109597_val-report-full_P1.pdf
- __MACOSX/SupplMat_&_ValRep/._6ZI3_D_1292109597_val-report-full_P1.pdf
- SupplMat_&_ValRep/6ZI2_D_1292109595_val-report-full_P1.pdf
- __MACOSX/SupplMat_&_ValRep/._6ZI2_D_1292109595_val-report-full_P1.pdf
- SupplMat_&_ValRep/6ZHZ_D_1292109583_val-report-full_P1.pdf
- __MACOSX/SupplMat_&_ValRep/._6ZHZ_D_1292109583_val-report-full_P1.pdf
- SupplMat_&_ValRep/Supplementary Material.pdf
- __MACOSX/SupplMat_&_ValRep/._Supplementary Material.pdf
